# Supplementary material for: Controlling the Evolution of Selective Vancomycin Resistance through Successful Ophthalmic Eye-Drop Preparation of Vancomycin-Loaded Nanoliposomes Using the Active-Loading Method
Source: Pharmaceutics. 2023 May 31;15(6):1636. doi: 10.3390/pharmaceutics15061636 (PMC10303023; doi:10.3390/pharmaceutics15061636)
Supplement: Supplementary file 1 [file pharmaceutics-15-01636-s001.zip]

Archive with 1 entries (1 files):
- pharmaceutics-2334890-supplementary.pdf
